# Supplementary material for: Low Brachial Artery Flow-Mediated Dilation Predicts Worse Prognosis in Hospitalized Patients with COVID-19
Source: J Clin Med. 2021 Nov 22;10(22):5456. doi: 10.3390/jcm10225456 (PMC8621380; doi:10.3390/jcm10225456)
Supplement: Supplementary file 1 [file jcm-10-05456-s001.zip]

Archive with 1 entries (1 files):
- jcm-1427705-supplementary.pdf
